# Supplementary material for: Impact of the Biocontrol Product, Esquive® WP, on the Indigenous Grapevine Wood Microbiome after a 6-Year Application Period
Source: J Fungi (Basel). 2024 Aug 11;10(8):566. doi: 10.3390/jof10080566 (PMC11355725; doi:10.3390/jof10080566)
Supplement: Supplementary file 1 [file jof-10-00566-s001.zip]

Archive with 1 entries (1 files):
- jof-3073789-supplementary.pdf
